# Supplementary material for: Allosteric Inhibition of Neutral Sphingomyelinase 2 (nSMase2) by DPTIP: From Antiflaviviral Activity to Deciphering Its Binding Site through In Silico Studies and Experimental Validation
Source: Int J Mol Sci. 2022 Nov 11;23(22):13935. doi: 10.3390/ijms232213935 (PMC9697135; doi:10.3390/ijms232213935)
Supplement: Supplementary file 1 [file ijms-23-13935-s001.zip]

Archive with 1 entries (1 files):
- ijms-1935711-supplementary.pdf
